# Supplementary material for: Social and structural determinants associated with the prevalence of sexually transmitted infections among female commercial sex workers in Dhaka City, Bangladesh
Source: PLOS Glob Public Health. 2024 Jan 18;4(1):e0002797. doi: 10.1371/journal.pgph.0002797 (PMC10796017; doi:10.1371/journal.pgph.0002797)
Supplement: S1 Fig — (XLSX) [file pgph.0002797.s003.xlsx]

## Sheet: Odds ratio
		95% CI		Factors	Countdown
Factors	Lower	Upper	Odds ratio
Age ≤18 Vs. ≥30 years [OR .28 (.11-.68)]	0.11	0.68	0.28	Age ≤18 Vs. ≥30 years [OR .28 (.11-.68)]	11
Age 18.1-29.9 Vs. ≥30 years [.57 (.33-.98)]	0.33	0.98	0.57	Age 18.1-29.9 Vs. ≥30 years [.57 (.33-.98)]	10
Sex on Road/park Vs.Hotel [2.6 (1.3-5.1)]	1.3	5.1	2.6	Sex on Road/park Vs.Hotel [2.6 (1.3-5.1)]	9
<1 Years in Sex Trade Vs. ≥6 [.15 (.05-.43)]	0.05	0.43	0.15	<1 Years in Sex Trade Vs. ≥6 [.15 (.05-.43)]	8
1-5 Years in Sex Trade Vs. ≥6 [.39 (.23-.66)]	0.23	0.66	0.39	1-5 Years in Sex Trade Vs. ≥6 [.39 (.23-.66)]	7
HIV-testing ever Vs. No [2.5 (1.5-4.3)]	1.5	4.3	2.5	HIV-testing ever Vs. No [2.5 (1.5-4.3)]	6
Condom-contraceptiveVs.Other[2.7(1.2-6.1)]	1.2	6.1	2.7	Condom-contraceptiveVs.Other[2.7(1.2-6.1)]	5
Coitus with regular clientVs.No[.33 (.13-.80)]	0.13	0.8	0.33	Coitus with regular clientVs.No[.33 (.13-.80)]	4
Group Sex ever Vs. No [2.1 (1.2-3.5)]	1.2	3.5	2.1	Group Sex ever Vs. No [2.1 (1.2-3.5)]	3
No anal sex ever Vs.Yes [.03 (.04-0.19)]	0.04	0.19	0.03	No anal sex ever Vs.Yes [.03 (.04-0.19)]	2
Consistent condom useVs.No [.13 (.07-.23)]	0.07	0.23	0.13	Consistent condom useVs.No [.13 (.07-.23)]	1
				Consistent condom use Vs.Inconsistent/No [OR .13 (.07-.23)]
Factors	Lower	Upper
Age ≤18 Vs. ≥30 years [OR .28 (.11-.68)]	0.17	0.4
Age 18.1-29.9 Vs. ≥30 years [.57 (.33-.98)]	0.24	0.41
Sex on Road/park Vs.Hotel [2.6 (1.3-5.1)]	1.3	2.5
<1 Years in Sex Trade Vs. ≥6 [.15 (.05-.43)]	0.1	0.28
1-5 Years in Sex Trade Vs. ≥6 [.39 (.23-.66)]	0.16	0.27
HIV-testing ever Vs. No [2.5 (1.5-4.3)]	1	1.8
Condom-contraceptiveVs.Other[2.7(1.2-6.1)]	1.5	3.4
Coitus with regular clientVs.No[.33 (.13-.80)]	0.2	0.47
Group Sex ever Vs. No [2.1 (1.2-3.5)]	0.9	1.4
No anal sex ever Vs.Yes [.03 (.04-0.19)]	-0.01	0.16
Consistent condom useVs.No [.13 (.07-.23)]	0.06	0.1
